# Supplementary material for: Exploring Microbial Influence on Flavor Development during Coffee Processing in Humid Subtropical Climate through Metagenetic–Metabolomics Analysis
Source: Foods. 2024 Jun 14;13(12):1871. doi: 10.3390/foods13121871 (PMC11203001; doi:10.3390/foods13121871)
Supplement: Supplementary file 1 [file foods-13-01871-s001.zip]

Archive with 1 entries (1 files):
- foods-3029144-supplementary.pdf
